# Supplementary material for: An Exploration of Hypotheses that Explain Herbivore and Pathogen Attack in Restored Plant Communities
Source: PLoS One. 2015 Feb 20;10(2):e0116650. doi: 10.1371/journal.pone.0116650 (PMC4336146; doi:10.1371/journal.pone.0116650)
Supplement: S2 File — (XLSX) [file pone.0116650.s002.xlsx]

## Sheet: Sheet1
Treatment	Plot	Species	Thatch	StThatch	AGEX	DECE	EPDE	GRIN	MAGL	PRVU	LOMU	NativeCover	ExoticCover	TotalCover	SimpsonsDiversity	SpRichness	Shoot biomass (g)	Chlorophyll	Herbivory (%)	Pathogen(%)
Till/Herb/Thermal	1	Agrostis exarata	52	92	524	56	1	0	12	1.4	2	733	22	755	0.49	12	16.245	28.5333	1.66667	2.33333
Till/Herb/Thermal	1	Deschampsia cespitosa	52	92	524	56	1	0	12	1.4	2	733	22	755	0.49	12	0.954748	5.53333	0.333333	0.833333
Till/Herb/Thermal	1	Epilobium densiflorum	52	92	524	56	1	0	12	1.4	2	733	22	755	0.49	12	0.209424	8	0.333333	0
Till/Herb/Thermal	1	Madia glomerata	52	92	524	56	1	0	12	1.4	2	733	22	755	0.49	12	0.013824	1.5	0.333333	0
Till/Herb/Thermal	1	Prunella vulgaris	52	92	524	56	1	0	12	1.4	2	733	22	755	0.49	12	3.08975	36.7333	0.833333	0
Till/Herb/Herb	2	Agrostis exarata	52	92	9.8	124	8	4	24	6	0	1154	6	1160	0.37	14	3.83718	12.5667	3.33333	1.66667
Till/Herb/Herb	2	Deschampsia cespitosa	52	92	9.8	124	8	4	24	6	0	1154	6	1160	0.37	14	1.29123	4.86667	0.333333	0.166667
Till/Herb/Herb	2	Grindelia integrifolia	52	92	9.8	124	8	4	24	6	0	1154	6	1160	0.37	14	0.230686	18.8	12.1667	0
Till/Herb/Herb	2	Madia glomerata	52	92	9.8	124	8	4	24	6	0	1154	6	1160	0.37	14	0.027648	1.1	0	0.5
Till/Herb/Herb	2	Prunella vulgaris	52	92	9.8	124	8	4	24	6	0	1154	6	1160	0.37	14	0.526534	31.1333	0	0.5
Till/No Herb/No Seed Bank Prep	3	Agrostis exarata	36	96	472	136	2	1	1	6	32	712	45	757	0.57	15	0.048972	11.6667	5	0
Till/No Herb/No Seed Bank Prep	3	Deschampsia cespitosa	36	96	472	136	2	1	1	6	32	712	45	757	0.57	15	1.90307	3.66667	1.66667	0.666667
Till/No Herb/No Seed Bank Prep	3	Epilobium densiflorum	36	96	472	136	2	1	1	6	32	712	45	757	0.57	15	0.006142	14.3	0	0
Till/No Herb/No Seed Bank Prep	3	Madia glomerata	36	96	472	136	2	1	1	6	32	712	45	757	0.57	15	0.50258	12.5	0	0.166667
Till/No Herb/No Seed Bank Prep	3	Prunella vulgaris	36	96	472	136	2	1	1	6	32	712	45	757	0.57	15	4.59021	40.7667	0	1
No Till/Herb/Thermal	4	Agrostis exarata	2	92	276	272	1	0	68	0	196	651	212	863	0.74	15	1.43041	8.9	0	2.66667
No Till/Herb/Thermal	4	Deschampsia cespitosa	2	92	276	272	1	0	68	0	196	651	212	863	0.74	15	2.49215	8.13333	0	0
No Till/Herb/Thermal	4	Epilobium densiflorum	2	92	276	272	1	0	68	0	196	651	212	863	0.74	15	0.017742	8.9	3.33333	0
No Till/Herb/Thermal	4	Madia glomerata	2	92	276	272	1	0	68	0	196	651	212	863	0.74	15	0.083032	4.5	0.666667	0
No Till/Herb/Thermal	4	Prunella vulgaris	2	92	276	272	1	0	68	0	196	651	212	863	0.74	15	0.3829	33.2	1.66667	0
No Till/Herb/No Seed Bank Prep	5	Agrostis exarata	2	92	12	136	72	1	1	1	84	398	121	519	0.82	15	0.954792	13.7	2.33333	2.33333
No Till/Herb/No Seed Bank Prep	5	Deschampsia cespitosa	2	92	12	136	72	1	1	1	84	398	121	519	0.82	15	2.53452	6.4	0.166667	0.666667
No Till/Herb/No Seed Bank Prep	5	Epilobium densiflorum	2	92	12	136	72	1	1	1	84	398	121	519	0.82	15	0.006042	4.6	16.6667	0
No Till/Herb/No Seed Bank Prep	5	Grindelia integrifolia	2	92	12	136	72	1	1	1	84	398	121	519	0.82	15	0.173004	19.6	35	0
No Till/Herb/No Seed Bank Prep	5	Madia glomerata	2	92	12	136	72	1	1	1	84	398	121	519	0.82	15	0.10828	10.2	0	0
No Till/Herb/No Seed Bank Prep	5	Prunella vulgaris	2	92	12	136	72	1	1	1	84	398	121	519	0.82	15	0.29603	31.5333	1.16667	0
No Till/Herb/Herb	6	Agrostis exarata	12	92	6.8	18	1	1	1	8	0	853	6	859	0.45	16	0.062328	6.96667	10	0
No Till/Herb/Herb	6	Deschampsia cespitosa	12	92	6.8	18	1	1	1	8	0	853	6	859	0.45	16	1.73128	3.33333	0.666667	0
No Till/Herb/Herb	6	Epilobium densiflorum	12	92	6.8	18	1	1	1	8	0	853	6	859	0.45	16	0.006642	15	0.333333	0.333333
No Till/Herb/Herb	6	Grindelia integrifolia	12	92	6.8	18	1	1	1	8	0	853	6	859	0.45	16	0.222291	16.5	3.86111	0
No Till/Herb/Herb	6	Madia glomerata	12	92	6.8	18	1	1	1	8	0	853	6	859	0.45	16	0.073728	6.6	0.666667	0
No Till/Herb/Herb	6	Prunella vulgaris	12	92	6.8	18	1	1	1	8	0	853	6	859	0.45	16	0.78061	24.5667	1.33333	0
No Till/Herb/No Seed Bank Prep	7	Agrostis exarata	48	100	352	6	1	0	1	12	32	461	40	501	0.49	12	2.79376	33.8	1.83333	1.66667
No Till/Herb/No Seed Bank Prep	7	Deschampsia cespitosa	48	100	352	6	1	0	1	12	32	461	40	501	0.49	12	3.6588	4.96667	16.6667	0.666667
No Till/Herb/No Seed Bank Prep	7	Epilobium densiflorum	48	100	352	6	1	0	1	12	32	461	40	501	0.49	12	0.223984	9.9	0.333333	0.833333
No Till/Herb/No Seed Bank Prep	7	Madia glomerata	48	100	352	6	1	0	1	12	32	461	40	501	0.49	12	1.20104	9.7	0.5	0
No Till/Herb/No Seed Bank Prep	7	Prunella vulgaris	48	100	352	6	1	0	1	12	32	461	40	501	0.49	12	0.178152	32.4	2.33333	0
No Till/Herb/Herb	8	Agrostis exarata	24	92	44	2.8	4	1	1	8	0	684	5	689	0.5	13	36.6142	12.6	0.666667	1.33333
No Till/Herb/Herb	8	Deschampsia cespitosa	24	92	44	2.8	4	1	1	8	0	684	5	689	0.5	13	4.86209	7.86667	0	0.166667
No Till/Herb/Herb	8	Grindelia integrifolia	24	92	44	2.8	4	1	1	8	0	684	5	689	0.5	13	0.086767	22.3	3.83333	0
No Till/Herb/Herb	8	Madia glomerata	24	92	44	2.8	4	1	1	8	0	684	5	689	0.5	13	0.041472	2.2	0	0
No Till/Herb/Herb	8	Prunella vulgaris	24	92	44	2.8	4	1	1	8	0	684	5	689	0.5	13	0.01229	23.9667	0	0
Till/No Herb/Thermal	9	Agrostis exarata	12	100	732	36	0	0	1	24	12	1152	23	1175	0.52	14	2.62958	11	0	0.833333
Till/No Herb/Thermal	9	Deschampsia cespitosa	12	100	732	36	0	0	1	24	12	1152	23	1175	0.52	14	0.183128	4.06667	1.66667	0
Till/No Herb/Thermal	9	Madia glomerata	12	100	732	36	0	0	1	24	12	1152	23	1175	0.52	14	0.11948	3	0	0.333333
Till/No Herb/Thermal	9	Prunella vulgaris	12	100	732	36	0	0	1	24	12	1152	23	1175	0.52	14	0.071282	29.5667	0	0
Till/Herb/No Seed Bank Prep	10	Agrostis exarata	36	100	368	16	12	4	64	96	6	590	80	670	0.66	19	0.212532	12.6333	0.333333	1.33333
Till/Herb/No Seed Bank Prep	10	Deschampsia cespitosa	36	100	368	16	12	4	64	96	6	590	80	670	0.66	19	0.35377	2.73333	0	0.833333
Till/Herb/No Seed Bank Prep	10	Epilobium densiflorum	36	100	368	16	12	4	64	96	6	590	80	670	0.66	19	0.04342	22.4	1	0
Till/Herb/No Seed Bank Prep	10	Grindelia integrifolia	36	100	368	16	12	4	64	96	6	590	80	670	0.66	19	1.68333	21.3	10	0
Till/Herb/No Seed Bank Prep	10	Madia glomerata	36	100	368	16	12	4	64	96	6	590	80	670	0.66	19	0.057924	3.6	0	0
Till/Herb/No Seed Bank Prep	10	Prunella vulgaris	36	100	368	16	12	4	64	96	6	590	80	670	0.66	19	0.613572	32.0333	0.666667	0
Till/No Herb/Thermal	11	Agrostis exarata	6	88	364	96	8	0	1	32	0	1368	21	1389	0.45	10	0.15582	7.2	3	0
Till/No Herb/Thermal	11	Deschampsia cespitosa	6	88	364	96	8	0	1	32	0	1368	21	1389	0.45	10	0.347346	5.33333	0	0.166667
Till/No Herb/Thermal	11	Epilobium densiflorum	6	88	364	96	8	0	1	32	0	1368	21	1389	0.45	10	0.043269	16.1	0.333333	2.66667
Till/No Herb/Thermal	11	Madia glomerata	6	88	364	96	8	0	1	32	0	1368	21	1389	0.45	10	0.0147005	2.5	0	0.833333
Till/No Herb/Thermal	11	Prunella vulgaris	6	88	364	96	8	0	1	32	0	1368	21	1389	0.45	10	0.081114	27.0333	1	0
Till/Herb/Solarization	12	Agrostis exarata	36	96	372	492	8	1	1	1	0	877	37	914	0.54	10	0.168212	11.1667	2.33333	1.66667
Till/Herb/Solarization	12	Deschampsia cespitosa	36	96	372	492	8	1	1	1	0	877	37	914	0.54	10	10.1993	8.53333	3.33333	0.333333
Till/Herb/Solarization	12	Epilobium densiflorum	36	96	372	492	8	1	1	1	0	877	37	914	0.54	10	0.0056904	5.4	0	0
Till/Herb/Solarization	12	Grindelia integrifolia	36	96	372	492	8	1	1	1	0	877	37	914	0.54	10	0.261169	19	5.22222	0.666667
Till/Herb/Solarization	12	Madia glomerata	36	96	372	492	8	1	1	1	0	877	37	914	0.54	10	0.0239616	1.9	0.333333	0
Till/Herb/Solarization	12	Prunella vulgaris	36	96	372	492	8	1	1	1	0	877	37	914	0.54	10	0.066366	30.7	0	0
Till/No Herb/Thermal	13	Agrostis exarata	24	92	48	4.4	8	1	4	4	0	941	15	956	0.57	14	12.3615	8.3	3.33333	4
Till/No Herb/Thermal	13	Deschampsia cespitosa	24	92	48	4.4	8	1	4	4	0	941	15	956	0.57	14	1.38556	11.4	0.666667	0.166667
Till/No Herb/Thermal	13	Epilobium densiflorum	24	92	48	4.4	8	1	4	4	0	941	15	956	0.57	14	0.147425	12.7	1.66667	0.333333
Till/No Herb/Thermal	13	Grindelia integrifolia	24	92	48	4.4	8	1	4	4	0	941	15	956	0.57	14	0.297165	20	9.88889	0
Till/No Herb/Thermal	13	Madia glomerata	24	92	48	4.4	8	1	4	4	0	941	15	956	0.57	14	0.0124416	2.7	0	0
Till/No Herb/Thermal	13	Prunella vulgaris	24	92	48	4.4	8	1	4	4	0	941	15	956	0.57	14	0.606546	34.1667	0.666667	0
Till/Herb/Solarization	14	Agrostis exarata	44	96	256	392	8	0	12	4	0	674	10	684	0.53	10	11.6495	11.9	0	2
Till/Herb/Solarization	14	Deschampsia cespitosa	44	96	256	392	8	0	12	4	0	674	10	684	0.53	10	12.7288	7.66667	1.33333	0.833333
Till/Herb/Solarization	14	Epilobium densiflorum	44	96	256	392	8	0	12	4	0	674	10	684	0.53	10	0.019989	21.5	1.33333	0
Till/Herb/Solarization	14	Madia glomerata	44	96	256	392	8	0	12	4	0	674	10	684	0.53	10	0.0227144	1.8	0	0
Till/Herb/Solarization	14	Prunella vulgaris	44	96	256	392	8	0	12	4	0	674	10	684	0.53	10	0.105694	24.9333	0	0.166667
Till/Herb/Thermal	15	Agrostis exarata	36	96	544	76	4	1	44	1	12	681	56	737	0.44	14	1.3663	14.6333	1	6
Till/Herb/Thermal	15	Deschampsia cespitosa	36	96	544	76	4	1	44	1	12	681	56	737	0.44	14	0.47891	5.26667	1.66667	0.666667
Till/Herb/Thermal	15	Epilobium densiflorum	36	96	544	76	4	1	44	1	12	681	56	737	0.44	14	0.0059388	2.8	0	0
Till/Herb/Thermal	15	Grindelia integrifolia	36	96	544	76	4	1	44	1	12	681	56	737	0.44	14	0.149382	19.2	13.3333	0.333333
Till/Herb/Thermal	15	Madia glomerata	36	96	544	76	4	1	44	1	12	681	56	737	0.44	14	0.0225792	6.4	0.333333	0
Till/Herb/Thermal	15	Prunella vulgaris	36	96	544	76	4	1	44	1	12	681	56	737	0.44	14	0.063908	25.2667	0.333333	0
Till/No Herb/Solarization	16	Agrostis exarata	6	100	264	244	0	0	1	8	1	522	2	524	0.53	8	2.03589	6.53333	3.66667	4
Till/No Herb/Solarization	16	Deschampsia cespitosa	6	100	264	244	0	0	1	8	1	522	2	524	0.53	8	7.35626	9.86667	0	0.166667
Till/No Herb/Solarization	16	Madia glomerata	6	100	264	244	0	0	1	8	1	522	2	524	0.53	8	0.0700416	2.3	0	0
Till/No Herb/Solarization	16	Prunella vulgaris	6	100	264	244	0	0	1	8	1	522	2	524	0.53	8	0.029496	31.3333	0	0
No Till/Herb/Thermal	17	Agrostis exarata	56	76	448	300	4	1	48	64	4	883	18	901	0.63	14	1.59099	8.86667	0	2.33333
No Till/Herb/Thermal	17	Deschampsia cespitosa	56	76	448	300	4	1	48	64	4	883	18	901	0.63	14	3.4962	8.36667	1	0.5
No Till/Herb/Thermal	17	Epilobium densiflorum	56	76	448	300	4	1	48	64	4	883	18	901	0.63	14	0.0438776	24.6	9	0
No Till/Herb/Thermal	17	Grindelia integrifolia	56	76	448	300	4	1	48	64	4	883	18	901	0.63	14	0.479282	17.3	3.16667	0
No Till/Herb/Thermal	17	Madia glomerata	56	76	448	300	4	1	48	64	4	883	18	901	0.63	14	0.0205536	2	0	0
No Till/Herb/Thermal	17	Prunella vulgaris	56	76	448	300	4	1	48	64	4	883	18	901	0.63	14	6.44807	32.8333	0	0.333333
Till/Herb/No Seed Bank Prep	18	Agrostis exarata	52	100	356	84	1	4	36	14	12	658	26	684	0.67	17	6.20849	15.3667	0.333333	1
Till/Herb/No Seed Bank Prep	18	Deschampsia cespitosa	52	100	356	84	1	4	36	14	12	658	26	684	0.67	17	1.93614	7.5	0	0.166667
Till/Herb/No Seed Bank Prep	18	Epilobium densiflorum	52	100	356	84	1	4	36	14	12	658	26	684	0.67	17	0.0733698	23.2	1.16667	0.333333
Till/Herb/No Seed Bank Prep	18	Grindelia integrifolia	52	100	356	84	1	4	36	14	12	658	26	684	0.67	17	0.833635	25.2	3.83333	0
Till/Herb/No Seed Bank Prep	18	Madia glomerata	52	100	356	84	1	4	36	14	12	658	26	684	0.67	17	0.145787	7.5	0	0.333333
Till/Herb/No Seed Bank Prep	18	Prunella vulgaris	52	100	356	84	1	4	36	14	12	658	26	684	0.67	17	0.471954	29.3667	0	0
No Till/Herb/No Seed Bank Prep	19	Agrostis exarata	44	52	12	264	72	0	12	24	88	549	184	733	0.8	12	0.013356	1.03333	0.166667	0
No Till/Herb/No Seed Bank Prep	19	Deschampsia cespitosa	44	52	12	264	72	0	12	24	88	549	184	733	0.8	12	1.56631	5.16667	0	0.333333
No Till/Herb/No Seed Bank Prep	19	Epilobium densiflorum	44	52	12	264	72	0	12	24	88	549	184	733	0.8	12	0.0312334	15.3	0.666667	0.333333
No Till/Herb/No Seed Bank Prep	19	Madia glomerata	44	52	12	264	72	0	12	24	88	549	184	733	0.8	12	0.197822	9.8	0	0.333333
No Till/Herb/No Seed Bank Prep	19	Prunella vulgaris	44	52	12	264	72	0	12	24	88	549	184	733	0.8	12	0.253934	31.3	0.333333	0
Till/No Herb/Solarization	20	Agrostis exarata	72	84	412	152	76	0	1	0	12	643	25	668	0.56	10	0.191436	12.8667	0.666667	0
Till/No Herb/Solarization	20	Deschampsia cespitosa	72	84	412	152	76	0	1	0	12	643	25	668	0.56	10	0.137346	5.16667	0	0
Till/No Herb/Solarization	20	Epilobium densiflorum	72	84	412	152	76	0	1	0	12	643	25	668	0.56	10	0.0390295	9.1	0	0.333333
Till/No Herb/Solarization	20	Madia glomerata	72	84	412	152	76	0	1	0	12	643	25	668	0.56	10	0.144941	9	0	0
Till/No Herb/Solarization	20	Prunella vulgaris	72	84	412	152	76	0	1	0	12	643	25	668	0.56	10	0.21061	32.7	0.333333	0
No Till/Herb/Thermal	21	Agrostis exarata	44	72	296	116	0	0	4	116	8	590	38	628	0.7	13	0.1485	1.26667	0	1.66667
No Till/Herb/Thermal	21	Deschampsia cespitosa	44	72	296	116	0	0	4	116	8	590	38	628	0.7	13	1.22047	5.43333	0.333333	1
No Till/Herb/Thermal	21	Grindelia integrifolia	44	72	296	116	0	0	4	116	8	590	38	628	0.7	13	1.05429	22.8	3.5	0
No Till/Herb/Thermal	21	Madia glomerata	44	72	296	116	0	0	4	116	8	590	38	628	0.7	13	0.0325696	5.6	0	0
No Till/Herb/Thermal	21	Prunella vulgaris	44	72	296	116	0	0	4	116	8	590	38	628	0.7	13	0.938804	35.1667	0.666667	0
Till/Herb/Thermal	22	Agrostis exarata	48	84	532	52	1	4	22	64	4	879	21	900	0.58	12	8.35835	1.93333	1	1
Till/Herb/Thermal	22	Deschampsia cespitosa	48	84	532	52	1	4	22	64	4	879	21	900	0.58	12	2.24631	7.03333	0	0.333333
Till/Herb/Thermal	22	Epilobium densiflorum	48	84	532	52	1	4	22	64	4	879	21	900	0.58	12	0.100903	12.7	0	0.333333
Till/Herb/Thermal	22	Grindelia integrifolia	48	84	532	52	1	4	22	64	4	879	21	900	0.58	12	0.083175	19.7	6.38889	0
Till/Herb/Thermal	22	Madia glomerata	48	84	532	52	1	4	22	64	4	879	21	900	0.58	12	0.043572	4.3	0	0
Till/Herb/Thermal	22	Prunella vulgaris	48	84	532	52	1	4	22	64	4	879	21	900	0.58	12	0.517706	20.0333	1	0
No Till/Herb/Herb	23	Agrostis exarata	48	64	68	300	12	12	18	88	1	680	23	703	0.73	16	3.5115	5.96667	0.333333	1
No Till/Herb/Herb	23	Deschampsia cespitosa	48	64	68	300	12	12	18	88	1	680	23	703	0.73	16	10.1478	14.7	0	0.166667
No Till/Herb/Herb	23	Epilobium densiflorum	48	64	68	300	12	12	18	88	1	680	23	703	0.73	16	0.0136474	6.6	2	0
No Till/Herb/Herb	23	Grindelia integrifolia	48	64	68	300	12	12	18	88	1	680	23	703	0.73	16	6.6303	19	1.83333	0.666667
No Till/Herb/Herb	23	Madia glomerata	48	64	68	300	12	12	18	88	1	680	23	703	0.73	16	0.159304	12.8	0	0
No Till/Herb/Herb	23	Prunella vulgaris	48	64	68	300	12	12	18	88	1	680	23	703	0.73	16	0.02458	24.1667	0	0
No Till/Herb/Thermal	24	Agrostis exarata	4	64	22	100	0	1	124	2.4	24	671	86	757	0.8	15	8.50404	8.8	0	1.33333
No Till/Herb/Thermal	24	Deschampsia cespitosa	4	64	22	100	0	1	124	2.4	24	671	86	757	0.8	15	5.1295	10.4	1	0.5
No Till/Herb/Thermal	24	Grindelia integrifolia	4	64	22	100	0	1	124	2.4	24	671	86	757	0.8	15	0.420534	12.4	13.8889	1.66667
No Till/Herb/Thermal	24	Madia glomerata	4	64	22	100	0	1	124	2.4	24	671	86	757	0.8	15	0.028848	3.7	0	0.666667
No Till/Herb/Thermal	24	Prunella vulgaris	4	64	22	100	0	1	124	2.4	24	671	86	757	0.8	15	1.32536	39.5	0	0
Till/No Herb/No Seed Bank Prep	25	Agrostis exarata	52	88	412	96	0	4	28	32	12	587	58	645	0.56	15	6.40849	7.6	0	1
Till/No Herb/No Seed Bank Prep	25	Deschampsia cespitosa	52	88	412	96	0	4	28	32	12	587	58	645	0.56	15	2.85447	5.3	0	0.166667
Till/No Herb/No Seed Bank Prep	25	Grindelia integrifolia	52	88	412	96	0	4	28	32	12	587	58	645	0.56	15	0.23289	22	6.44444	0
Till/No Herb/No Seed Bank Prep	25	Madia glomerata	52	88	412	96	0	4	28	32	12	587	58	645	0.56	15	0.036864	5.6	0	0
Till/No Herb/No Seed Bank Prep	25	Prunella vulgaris	52	88	412	96	0	4	28	32	12	587	58	645	0.56	15	4.28888	29.0333	2.66667	0.333333
No Till/Herb/No Seed Bank Prep	26	Agrostis exarata	24	6	16	96	0	1	8	172	8	408	376	784	0.84	15	0.815568	17	0.666667	0.333333
No Till/Herb/No Seed Bank Prep	26	Deschampsia cespitosa	24	6	16	96	0	1	8	172	8	408	376	784	0.84	15	13.9949	9.23333	0	0.333333
No Till/Herb/No Seed Bank Prep	26	Grindelia integrifolia	24	6	16	96	0	1	8	172	8	408	376	784	0.84	15	0.20701	13.7	6.5	0
No Till/Herb/No Seed Bank Prep	26	Madia glomerata	24	6	16	96	0	1	8	172	8	408	376	784	0.84	15	0.13824	5.2	0	0.666667
No Till/Herb/No Seed Bank Prep	26	Prunella vulgaris	24	6	16	96	0	1	8	172	8	408	376	784	0.84	15	2.22149	33.8667	1.66667	0
Till/No Herb/No Seed Bank Prep	27	Agrostis exarata	8	68	1.4	48	2	16	252	92	1.4	605	235	840	0.84	16	15.3015	12.8333	0	2.33333
Till/No Herb/No Seed Bank Prep	27	Deschampsia cespitosa	8	68	1.4	48	2	16	252	92	1.4	605	235	840	0.84	16	34.1118	16.3667	0.333333	1.16667
Till/No Herb/No Seed Bank Prep	27	Epilobium densiflorum	8	68	1.4	48	2	16	252	92	1.4	605	235	840	0.84	16	0.0207709	10.7	0.666667	0
Till/No Herb/No Seed Bank Prep	27	Grindelia integrifolia	8	68	1.4	48	2	16	252	92	1.4	605	235	840	0.84	16	0.113118	14.2	2.33333	0
Till/No Herb/No Seed Bank Prep	27	Madia glomerata	8	68	1.4	48	2	16	252	92	1.4	605	235	840	0.84	16	0.203596	15.6	0	0
Till/No Herb/No Seed Bank Prep	27	Prunella vulgaris	8	68	1.4	48	2	16	252	92	1.4	605	235	840	0.84	16	1.29858	29.1667	0.333333	0.166667
Till/Herb/Solarization	28	Agrostis exarata	6	96	316	400	4	0	1	4	1	731	25	756	0.55	11	2.11277	16.1333	3.33333	2.66667
Till/Herb/Solarization	28	Deschampsia cespitosa	6	96	316	400	4	0	1	4	1	731	25	756	0.55	11	0.793072	7.4	0	0.5
Till/Herb/Solarization	28	Epilobium densiflorum	6	96	316	400	4	0	1	4	1	731	25	756	0.55	11	0.028852	15.7	6.66667	0
Till/Herb/Solarization	28	Madia glomerata	6	96	316	400	4	0	1	4	1	731	25	756	0.55	11	0.109756	10.4	0.555556	0
Till/Herb/Solarization	28	Prunella vulgaris	6	96	316	400	4	0	1	4	1	731	25	756	0.55	11	0.057596	22.1	0	0
Till/Herb/Herb	29	Agrostis exarata	48	8	400	188	0	1	68	72	0	732	36	768	0.65	11	1.29428	3.33333	0	3.33333
Till/Herb/Herb	29	Deschampsia cespitosa	48	8	400	188	0	1	68	72	0	732	36	768	0.65	11	10.6066	1.46667	0	0.333333
Till/Herb/Herb	29	Grindelia integrifolia	48	8	400	188	0	1	68	72	0	732	36	768	0.65	11	2.45106	24.3	2.16667	0
Till/Herb/Herb	29	Madia glomerata	48	8	400	188	0	1	68	72	0	732	36	768	0.65	11	0.036856	4.1	0	0
Till/Herb/Herb	29	Prunella vulgaris	48	8	400	188	0	1	68	72	0	732	36	768	0.65	11	0.283908	23.6667	0	0.333333
Till/Herb/Thermal	30	Agrostis exarata	32	92	236	96	24	1	132	24	52	548	94	642	0.79	18	0.370268	8.16667	1	2.33333
Till/Herb/Thermal	30	Deschampsia cespitosa	32	92	236	96	24	1	132	24	52	548	94	642	0.79	18	2.04302	2.83333	0	0.333333
Till/Herb/Thermal	30	Epilobium densiflorum	32	92	236	96	24	1	132	24	52	548	94	642	0.79	18	0.00978998	4	1.33333	0
Till/Herb/Thermal	30	Grindelia integrifolia	32	92	236	96	24	1	132	24	52	548	94	642	0.79	18	1.76869	16.3	2.33333	0
Till/Herb/Thermal	30	Madia glomerata	32	92	236	96	24	1	132	24	52	548	94	642	0.79	18	0.06912	3.6	0	0
Till/Herb/Thermal	30	Prunella vulgaris	32	92	236	96	24	1	132	24	52	548	94	642	0.79	18	0.953598	29	0.333333	0
Till/No Herb/Solarization	31	Agrostis exarata	48	100	3.4	16	8	0	16	2	44	370	52	422	0.47	11	0.384656	5.96667	0	2
Till/No Herb/Solarization	31	Deschampsia cespitosa	48	100	3.4	16	8	0	16	2	44	370	52	422	0.47	11	4.87472	8.8	0	0.166667
Till/No Herb/Solarization	31	Epilobium densiflorum	48	100	3.4	16	8	0	16	2	44	370	52	422	0.47	11	0.0304972	14.4	7.66667	0
Till/No Herb/Solarization	31	Madia glomerata	48	100	3.4	16	8	0	16	2	44	370	52	422	0.47	11	0.0566323	7.3	0	0.333333
Till/No Herb/Solarization	31	Prunella vulgaris	48	100	3.4	16	8	0	16	2	44	370	52	422	0.47	11	0.380996	29.9	0	0.333333
Till/Herb/No Seed Bank Prep	32	Agrostis exarata	16	76	12	12	92	8	8	48	372	278	526	804	0.74	17	4.58883	12.2333	0	1.33333
Till/Herb/No Seed Bank Prep	32	Deschampsia cespitosa	16	76	12	12	92	8	8	48	372	278	526	804	0.74	17	0.60972	6.83333	1	1.33333
Till/Herb/No Seed Bank Prep	32	Epilobium densiflorum	16	76	12	12	92	8	8	48	372	278	526	804	0.74	17	0.207572	24.7	7	0.333333
Till/Herb/No Seed Bank Prep	32	Grindelia integrifolia	16	76	12	12	92	8	8	48	372	278	526	804	0.74	17	0.526849	15.6	4	8.33333
Till/Herb/No Seed Bank Prep	32	Madia glomerata	16	76	12	12	92	8	8	48	372	278	526	804	0.74	17	0.331616	20.5	0	0
Till/Herb/No Seed Bank Prep	32	Prunella vulgaris	16	76	12	12	92	8	8	48	372	278	526	804	0.74	17	1.55977	37.5	0.333333	1
Till/Herb/Herb	33	Agrostis exarata	28	6	38	396	0	16	4	68	1	905	23	928	0.64	15	1.36938	12.7	0	6
Till/Herb/Herb	33	Deschampsia cespitosa	28	6	38	396	0	16	4	68	1	905	23	928	0.64	15	0.099888	2.9	0.333333	0
Till/Herb/Herb	33	Grindelia integrifolia	28	6	38	396	0	16	4	68	1	905	23	928	0.64	15	0.324498	18	4	10
Till/Herb/Herb	33	Madia glomerata	28	6	38	396	0	16	4	68	1	905	23	928	0.64	15	0.0350981	5.6	0	0
Till/Herb/Herb	33	Prunella vulgaris	28	6	38	396	0	16	4	68	1	905	23	928	0.64	15	0.380106	26.8333	0	0
Till/Herb/Solarization	34	Agrostis exarata	28	96	328	352	1	1	12	48	8	743	77	820	0.65	10	18.6015	13.2	7.33333	1.66667
Till/Herb/Solarization	34	Deschampsia cespitosa	28	96	328	352	1	1	12	48	8	743	77	820	0.65	10	58.8237	8.16667	0	0
Till/Herb/Solarization	34	Epilobium densiflorum	28	96	328	352	1	1	12	48	8	743	77	820	0.65	10	0.0107839	6.7	0	0
Till/Herb/Solarization	34	Grindelia integrifolia	28	96	328	352	1	1	12	48	8	743	77	820	0.65	10	0.079848	18.7	5.38889	0
Till/Herb/Solarization	34	Madia glomerata	28	96	328	352	1	1	12	48	8	743	77	820	0.65	10	0.0172339	2	2	0.333333
Till/Herb/Solarization	34	Prunella vulgaris	28	96	328	352	1	1	12	48	8	743	77	820	0.65	10	0.017206	22.7	0	0
Till/No Herb/Solarization	35	Agrostis exarata	48	100	448	176	1	0	4	4	0	635	1	636	0.43	8	10.5401	12.9333	1	1.33333
Till/No Herb/Solarization	35	Deschampsia cespitosa	48	100	448	176	1	0	4	4	0	635	1	636	0.43	8	2.61366	10.3	0.5	0
Till/No Herb/Solarization	35	Epilobium densiflorum	48	100	448	176	1	0	4	4	0	635	1	636	0.43	8	0.0148259	8.8	0	0
Till/No Herb/Solarization	35	Madia glomerata	48	100	448	176	1	0	4	4	0	635	1	636	0.43	8	0.0331315	3.1	0.333333	0.333333
Till/No Herb/Solarization	35	Prunella vulgaris	48	100	448	176	1	0	4	4	0	635	1	636	0.43	8	0.071282	30.3333	0	0
Till/Herb/Herb	36	Agrostis exarata	52	92	664	200	24	0	6	2	0	1009	19	1028	0.54	15	0.670272	6.46667	2	0.333333
Till/Herb/Herb	36	Deschampsia cespitosa	52	92	664	200	24	0	6	2	0	1009	19	1028	0.54	15	2.5929	5.06667	0.666667	0
Till/Herb/Herb	36	Epilobium densiflorum	52	92	664	200	24	0	6	2	0	1009	19	1028	0.54	15	0.0304487	8.7	1.33333	0
Till/Herb/Herb	36	Madia glomerata	52	92	664	200	24	0	6	2	0	1009	19	1028	0.54	15	0.082944	7.4	0.666667	1
Till/Herb/Herb	36	Prunella vulgaris	52	92	664	200	24	0	6	2	0	1009	19	1028	0.54	15	0.071282	30.2333	0.333333	0
No Till/Herb/Herb	37	Agrostis exarata	32	76	96	36	4	4	92	96	12	668	51	719	0.7	18	1.4776	3	0.166667	2.33333
No Till/Herb/Herb	37	Deschampsia cespitosa	32	76	96	36	4	4	92	96	12	668	51	719	0.7	18	0.049944	2.36667	1	0
No Till/Herb/Herb	37	Epilobium densiflorum	32	76	96	36	4	4	92	96	12	668	51	719	0.7	18	0.0235916	11.2	11.6667	0
No Till/Herb/Herb	37	Grindelia integrifolia	32	76	96	36	4	4	92	96	12	668	51	719	0.7	18	0.119772	15.8	6.33333	0
No Till/Herb/Herb	37	Madia glomerata	32	76	96	36	4	4	92	96	12	668	51	719	0.7	18	0.041472	6.2	0	0
No Till/Herb/Herb	37	Prunella vulgaris	32	76	96	36	4	4	92	96	12	668	51	719	0.7	18	0.017206	23.2	0.666667	0.333333
Till/No Herb/Thermal	38	Agrostis exarata	4	76	116	44	2	1	184	84	156	455	357	816	0.83	15	1.42397	10.2333	1	1.66667
Till/No Herb/Thermal	38	Deschampsia cespitosa	4	76	116	44	2	1	184	84	156	455	357	816	0.83	15	0.866256	7	0.333333	0.333333
Till/No Herb/Thermal	38	Epilobium densiflorum	4	76	116	44	2	1	184	84	156	455	357	816	0.83	15	0.069772	16.5	0.666667	0
Till/No Herb/Thermal	38	Grindelia integrifolia	4	76	116	44	2	1	184	84	156	455	357	816	0.83	15	0.361972	17.9	0.833333	0
Till/No Herb/Thermal	38	Madia glomerata	4	76	116	44	2	1	184	84	156	455	357	816	0.83	15	0.069112	2.2	0	0
Till/No Herb/Thermal	38	Prunella vulgaris	4	76	116	44	2	1	184	84	156	455	357	816	0.83	15	1.09942	24.7	0.333333	1
No Till/Herb/Herb	39	Agrostis exarata	8	92	66	68	12	0	4	0	0	747	1	748	0.21	8	3.02623	10.7333	1.5	1.16667
No Till/Herb/Herb	39	Deschampsia cespitosa	8	92	66	68	12	0	4	0	0	747	1	748	0.21	8	0.06243	3.3	2.33333	0
No Till/Herb/Herb	39	Epilobium densiflorum	8	92	66	68	12	0	4	0	0	747	1	748	0.21	8	0.34175	14.2	5.33333	0
No Till/Herb/Herb	39	Madia glomerata	8	92	66	68	12	0	4	0	0	747	1	748	0.21	8	0.206652	4.8	0	0
No Till/Herb/Herb	39	Prunella vulgaris	8	92	66	68	12	0	4	0	0	747	1	748	0.21	8	0.014748	25.0333	0.666667	0
Till/Herb/Solarization	40	Agrostis exarata	84	88	964	1.4	24	0	52	1	12	1148	21	1169	0.31	11	0.642152	4.13333	1	3.66667
Till/Herb/Solarization	40	Deschampsia cespitosa	84	88	964	1.4	24	0	52	1	12	1148	21	1169	0.31	11	0.810586	4.76667	0	0
Till/Herb/Solarization	40	Epilobium densiflorum	84	88	964	1.4	24	0	52	1	12	1148	21	1169	0.31	11	0.615116	28.2	2.16667	1
Till/Herb/Solarization	40	Madia glomerata	84	88	964	1.4	24	0	52	1	12	1148	21	1169	0.31	11	0.158264	11.2	0	0
Till/Herb/Solarization	40	Prunella vulgaris	84	88	964	1.4	24	0	52	1	12	1148	21	1169	0.31	11	0.100778	25.7333	0	0.333333
Till/No Herb/No Seed Bank Prep	41	Agrostis exarata	36	8	184	16	16	1	52	72	112	363	330	693	0.79	16	0.994724	18.1	1.33333	2.66667
Till/No Herb/No Seed Bank Prep	41	Deschampsia cespitosa	36	8	184	16	16	1	52	72	112	363	330	693	0.79	16	0.116536	2.6	0	0.333333
Till/No Herb/No Seed Bank Prep	41	Epilobium densiflorum	36	8	184	16	16	1	52	72	112	363	330	693	0.79	16	0.14009	18.2	1.33333	0
Till/No Herb/No Seed Bank Prep	41	Grindelia integrifolia	36	8	184	16	16	1	52	72	112	363	330	693	0.79	16	0.222909	20.2	2.33333	0.5
Till/No Herb/No Seed Bank Prep	41	Madia glomerata	36	8	184	16	16	1	52	72	112	363	330	693	0.79	16	0.150856	8.9	0.666667	0
Till/No Herb/No Seed Bank Prep	41	Prunella vulgaris	36	8	184	16	16	1	52	72	112	363	330	693	0.79	16	0.80478	33.2667	3	0
Till/Herb/Herb	42	Agrostis exarata	6	92	388	476	1	1	132	1	2	1007	25	1032	0.63	14	12.3488	5.63333	2.66667	4
Till/Herb/Herb	42	Deschampsia cespitosa	6	92	388	476	1	1	132	1	2	1007	25	1032	0.63	14	11.2238	14.5333	0	0.666667
Till/Herb/Herb	42	Epilobium densiflorum	6	92	388	476	1	1	132	1	2	1007	25	1032	0.63	14	0.0104658	12.1	1	0
Till/Herb/Herb	42	Grindelia integrifolia	6	92	388	476	1	1	132	1	2	1007	25	1032	0.63	14	0.530771	17.7	2.22222	0
Till/Herb/Herb	42	Madia glomerata	6	92	388	476	1	1	132	1	2	1007	25	1032	0.63	14	0.133324	8.5	0	0.333333
Till/Herb/Herb	42	Prunella vulgaris	6	92	388	476	1	1	132	1	2	1007	25	1032	0.63	14	0.354478	32.7	0	0
Till/No Herb/No Seed Bank Prep	43	Agrostis exarata	44	84	1.4	1	8	0	124	28	48	309	254	563	0.79	18	0.088332	0.366667	0.666667	0.5
Till/No Herb/No Seed Bank Prep	43	Deschampsia cespitosa	44	84	1.4	1	8	0	124	28	48	309	254	563	0.79	18	0.108212	2.9	0	0.333333
Till/No Herb/No Seed Bank Prep	43	Epilobium densiflorum	44	84	1.4	1	8	0	124	28	48	309	254	563	0.79	18	0.24841	19.4	2.33333	0
Till/No Herb/No Seed Bank Prep	43	Madia glomerata	44	84	1.4	1	8	0	124	28	48	309	254	563	0.79	18	0.244224	10.2	2.33333	0
Till/No Herb/No Seed Bank Prep	43	Prunella vulgaris	44	84	1.4	1	8	0	124	28	48	309	254	563	0.79	18	0.371036	22.0333	1.16667	0.833333
No Till/Herb/No Seed Bank Prep	44	Agrostis exarata	36	88	248	56	12	4	14	24	32	505	217	722	0.77	15	8.10746	15.9667	0.666667	1.66667
No Till/Herb/No Seed Bank Prep	44	Deschampsia cespitosa	36	88	248	56	12	4	14	24	32	505	217	722	0.77	15	0.070754	1.33333	1	0.333333
No Till/Herb/No Seed Bank Prep	44	Epilobium densiflorum	36	88	248	56	12	4	14	24	32	505	217	722	0.77	15	0.00368762	1.6	0	0
No Till/Herb/No Seed Bank Prep	44	Grindelia integrifolia	36	88	248	56	12	4	14	24	32	505	217	722	0.77	15	0.29943	17.9	30.8333	0
No Till/Herb/No Seed Bank Prep	44	Prunella vulgaris	36	88	248	56	12	4	14	24	32	505	217	722	0.77	15	0.051618	28.1667	0.166667	0.166667
Till/No Herb/Solarization	45	Agrostis exarata	4	96	4.4	336	1	0	4	2	0	771	5	788	0.56	11	0.673276	3.13333	0	3
Till/No Herb/Solarization	45	Deschampsia cespitosa	4	96	4.4	336	1	0	4	2	0	771	5	788	0.56	11	0.08324	2.3	1	0.166667
Till/No Herb/Solarization	45	Epilobium densiflorum	4	96	4.4	336	1	0	4	2	0	771	5	788	0.56	11	0.117252	10	2.33333	0
Till/No Herb/Solarization	45	Madia glomerata	4	96	4.4	336	1	0	4	2	0	771	5	788	0.56	11	0.0525194	0.8	0	0
Till/No Herb/Solarization	45	Prunella vulgaris	4	96	4.4	336	1	0	4	2	0	771	5	788	0.56	11	0.231532	31.5333	0	0
Till/No Herb/Thermal	46	Agrostis exarata	32	8	384	36	4	1	1.4	16	148	610	294	904	0.75	16	4.71212	19.8667	1.66667	2.66667
Till/No Herb/Thermal	46	Deschampsia cespitosa	32	8	384	36	4	1	1.4	16	148	610	294	904	0.75	16	0.532262	4.5	0	0.333333
Till/No Herb/Thermal	46	Epilobium densiflorum	32	8	384	36	4	1	1.4	16	148	610	294	904	0.75	16	0.0259157	10.8	1	0
Till/No Herb/Thermal	46	Grindelia integrifolia	32	8	384	36	4	1	1.4	16	148	610	294	904	0.75	16	0.894775	26.6	0.5	0
Till/No Herb/Thermal	46	Madia glomerata	32	8	384	36	4	1	1.4	16	148	610	294	904	0.75	16	0.082944	3.7	0.333333	0
Till/No Herb/Thermal	46	Prunella vulgaris	32	8	384	36	4	1	1.4	16	148	610	294	904	0.75	16	0.965098	30.6	0.166667	0
Till/Herb/No Seed Bank Prep	47	Agrostis exarata	2	84	352	16	0	1	200	152	44	748	149	899	0.75	16	0.50136	11.1333	3.66667	1
Till/Herb/No Seed Bank Prep	47	Deschampsia cespitosa	2	84	352	16	0	1	200	152	44	748	149	899	0.75	16	0.074916	2.2	0	0.166667
Till/Herb/No Seed Bank Prep	47	Grindelia integrifolia	2	84	352	16	0	1	200	152	44	748	149	899	0.75	16	0.3327	19.8	5.44444	0
Till/Herb/No Seed Bank Prep	47	Madia glomerata	2	84	352	16	0	1	200	152	44	748	149	899	0.75	16	0.106668	3.4	0	0.333333
Till/Herb/No Seed Bank Prep	47	Prunella vulgaris	2	84	352	16	0	1	200	152	44	748	149	899	0.75	16	1.2314	32.5333	0.166667	0
Till/Herb/Thermal	48	Agrostis exarata	52	8	284	24	6	1	92	96	128	584	245	829	0.81	17	0.100984	0.366667	0	0
Till/Herb/Thermal	48	Deschampsia cespitosa	52	8	284	24	6	1	92	96	128	584	245	829	0.81	17	0.087402	3.46667	0.166667	0.666667
Till/Herb/Thermal	48	Epilobium densiflorum	52	8	284	24	6	1	92	96	128	584	245	829	0.81	17	0.0560797	18.9	1	0.666667
Till/Herb/Thermal	48	Grindelia integrifolia	52	8	284	24	6	1	92	96	128	584	245	829	0.81	17	0.382605	19.4	3.66667	0.666667
Till/Herb/Thermal	48	Madia glomerata	52	8	284	24	6	1	92	96	128	584	245	829	0.81	17	0.125	9.3	0	0
Till/Herb/Thermal	48	Prunella vulgaris	52	8	284	24	6	1	92	96	128	584	245	829	0.81	17	1.62615	34.7333	0.333333	1.16667
No Till/Herb/Thermal	49	Agrostis exarata	88	72	628	2	64	24	56	36	2.4	856	248	1104	0.63	15	3.49636	9.03333	0.666667	2
No Till/Herb/Thermal	49	Deschampsia cespitosa	88	72	628	2	64	24	56	36	2.4	856	248	1104	0.63	15	0.024972	5.23333	1	0.166667
No Till/Herb/Thermal	49	Epilobium densiflorum	88	72	628	2	64	24	56	36	2.4	856	248	1104	0.63	15	0.0146715	13.5	4	0
No Till/Herb/Thermal	49	Grindelia integrifolia	88	72	628	2	64	24	56	36	2.4	856	248	1104	0.63	15	0.791007	21	1.66667	1
No Till/Herb/Thermal	49	Madia glomerata	88	72	628	2	64	24	56	36	2.4	856	248	1104	0.63	15	0.073728	3.8	0.333333	0
No Till/Herb/Thermal	49	Prunella vulgaris	88	72	628	2	64	24	56	36	2.4	856	248	1104	0.63	15	0.270196	35.2333	0	0
Till/Herb/No Seed Bank Prep	50	Agrostis exarata	48	92	116	28	4	0	84	6	1.4	404	172	577	0.87	18	0.704724	22.8667	1.33333	1
Till/Herb/No Seed Bank Prep	50	Deschampsia cespitosa	48	92	116	28	4	0	84	6	1.4	404	172	577	0.87	18	0.448854	5.8	0.333333	1.16667
Till/Herb/No Seed Bank Prep	50	Epilobium densiflorum	48	92	116	28	4	0	84	6	1.4	404	172	577	0.87	18	0.031894	9.7	2.16667	0
Till/Herb/No Seed Bank Prep	50	Madia glomerata	48	92	116	28	4	0	84	6	1.4	404	172	577	0.87	18	0.202752	4.2	0.333333	0
Till/Herb/No Seed Bank Prep	50	Prunella vulgaris	48	92	116	28	4	0	84	6	1.4	404	172	577	0.87	18	2.79696	23.5667	0.833333	0.166667
Reference	R1	Agrostis exarata	56	72	1	188	0	4	0	1	0	350	225	575	0.78	18	0.34014	15.4667	3	0.166667
Reference	R1	Deschampsia cespitosa	56	72	1	188	0	4	0	1	0	350	225	575	0.78	18	0.400898	1.8	0.166667	0.333333
Reference	R1	Grindelia integrifolia	56	72	1	188	0	4	0	1	0	350	225	575	0.78	18	0.0241207	11.4	0	0
Reference	R1	Prunella vulgaris	56	72	1	188	0	4	0	1	0	350	225	575	0.78	18	0.308782	26.9	5.66667	6.66667
Reference	R2	Agrostis exarata	72	72	28	156	12	0	28	16	0	571	381	952	0.91	26	0.102396	24.0667	1.33333	0
Reference	R2	Deschampsia cespitosa	72	72	28	156	12	0	28	16	0	571	381	952	0.91	26	0.642206	6.66667	0.166667	0.333333
Reference	R2	Madia glomerata	72	72	28	156	12	0	28	16	0	571	381	952	0.91	26	0.256392	7.2	1	0
Reference	R2	Prunella vulgaris	72	72	28	156	12	0	28	16	0	571	381	952	0.91	26	0.751122	30.9	3.66667	2
Reference	R3	Deschampsia cespitosa	72	8	0	56	0	0	1	16	0	268	286	554	0.77	20	5.43599	6.4	0	0.333333
Reference	R3	Madia glomerata	72	8	0	56	0	0	1	16	0	268	286	554	0.77	20	0.0756173	5.2	0	0
Reference	R3	Prunella vulgaris	72	8	0	56	0	0	1	16	0	268	286	554	0.77	20	0.25911	23.4333	0	35
Reference	R4	Agrostis exarata	48	4	4	424	0	0	8	0	0	700	151	851	0.71	18	4.5752	19.4667	0.666667	3.33333
Reference	R4	Deschampsia cespitosa	48	4	4	424	0	0	8	0	0	700	151	851	0.71	18	3.40869	5.13333	0	0.166667
Reference	R4	Madia glomerata	48	4	4	424	0	0	8	0	0	700	151	851	0.71	18	0.0591667	3.9	0	0
Reference	R5	Agrostis exarata	96	96	4	716	0	0	1	1	0	751	3	754	0.1	15	0.447172	20.1	0	0.333333
Reference	R5	Deschampsia cespitosa	96	96	4	716	0	0	1	1	0	751	3	754	0.1	15	1.70215	6.1	0	1.33333
Reference	R5	Madia glomerata	96	96	4	716	0	0	1	1	0	751	3	754	0.1	15	0.157444	8.9	0.666667	0
